# Supplementary material for: Genome and Transcriptome-Wide Analysis of OsWRKY and OsNAC Gene Families in Oryza sativa and Their Response to White-Backed Planthopper Infestation
Source: Int J Mol Sci. 2022 Dec 6;23(23):15396. doi: 10.3390/ijms232315396 (PMC9739594; doi:10.3390/ijms232315396)
Supplement: Supplementary file 1 [file ijms-23-15396-s001.zip]

Archive with 4 entries (4 files):
- Supplementary Figure 1.html
- Supplementary Figure 2.html
- Supplementary Table  S1.xlsx
- Supplementary Table S2.pdf
