# Supplementary material for: Genome and Transcriptome-Wide Analysis of OsWRKY and OsNAC Gene Families in Oryza sativa and Their Response to White-Backed Planthopper Infestation
Source: Int J Mol Sci. 2022 Dec 6;23(23):15396. doi: 10.3390/ijms232315396 (PMC9739594; doi:10.3390/ijms232315396)
Supplement: Supplementary file 1 [file ijms-23-15396-s001.zip › Supplementary Table S1.xlsx]

## Sheet: OsWRKYs 
S.No	MSU IDs	RAP IDs	Tigr IDs	Gene Product Name	Chromosome No	Nucleotide length	Predicted protein length	Predicted molecular weight (Da)	Predicted pI	Sub-Cellular Location	Exon Number
1	LOC_Os01g08710	Os01g0182700	LOC_Os01g08710-1	WRKY102	Chr1	1275	425	45967.1	10.07	Plasma membrane, Extracellular and Nuclear	8
2	LOC_Os01g09080	Os01g0185900	LOC_Os01g09080.1	WRKY107	Chr1	1524	508	52125.2	6.83	Nuclear	5
3	LOC_Os01g09100	Os01g0186000	LOC_Os01g09100.1	WRKY10	Chr1	660	220	22640.1	7.56	Nuclear	1
4	LOC_Os01g14440	Os01g0246700	LOC_Os01g14440.1	WRKY1	Chr1	1752	584	60502.4	8.73	Nuclear	5
5	LOC_Os01g18584	Os01g0289600	LOC_Os01g18584.1	WRKY9	Chr1	1812	604	62069.5	7.63	Nuclear	6
6	LOC_Os01g40260	Os01g0584900	LOC_Os01g40260.1	WRKY77	Chr1	741	247	26500.7	7.65	Nuclear	3
7	LOC_Os01g40430	Os01g0586800	LOC_Os01g40430.1	WRKY27	Chr1	933	311	32557.3	8.61	Nuclear	3
8	LOC_Os01g43550	Os01g0624700	LOC_Os01g43550.1	WRKY12	Chr1	1053	351	36915.6	6.41	Nuclear	3
9	LOC_Os01g43650	Os01g0626400	LOC_Os01g43650.1	WRKY11	Chr1	1140	380	39856	7.06	Nuclear	3
10	LOC_Os01g46800	Os01g0656400	LOC_Os01g46800.1	WRKY15	Chr1	825	275	29056.4	7.41	Nuclear	3
11	LOC_Os01g47560	Os01g0665500	LOC_Os01g47560.1	WRKY16	Chr1	1743	581	60890.5	9.27	Nuclear	5
12	LOC_Os01g53040	Os01g0665750	LOC_Os01g53040.1	WRKY14	Chr1	960	320	33125.6	4.66	Nuclear	2
13	LOC_Os01g53260	Os01g0730700	LOC_Os01g53260.1	WRKY23	Chr1	765	255	27796.2	6.9	Nuclear	2
14	LOC_Os01g54600	Os01g0734000	LOC_Os01g54600.1	WRKY13	Chr1	951	317	34294.6	4.6	Nuclear	3
15	LOC_Os01g60490	Os01g0750100	LOC_Os01g60490.1	WRKY22	Chr1	798	266	29807.4	7.11	Nuclear	3
16	LOC_Os01g60520	Os01g0820400	LOC_Os01g60520.1	WRKY116	Chr1	852	284	31036.9	6.28	Nuclear	3
17	LOC_Os01g60540	Os01g0820700	LOC_Os01g60540.1	WRKY20	Chr1	1128	376	40398.2	6.07	Extracellular, Nuclear and Chloroplast	3
18	LOC_Os01g60600	Os01g0820900	LOC_Os01g60600.1	WRKY108	Chr1	1077	359	37866.6	5.24	Extracellular, Nuclear and Chloroplast	3
19	LOC_Os01g60640	Os01g0821300	LOC_Os01g60640.1	WRKY21	Chr1	843	281	29553	5.43	Extracellular, Nuclear and Chloroplast	2
20	LOC_Os01g61080	Os01g0821600	LOC_Os01g61080.1	WRKY24	Chr1	1668	556	59305.7	7.11	Extracellular, Nuclear and Chloroplast	5
21	LOC_Os01g62510	Os01g0826400	LOC_Os01g62510.1	WRKY119	Chr1	612	204	21483.5	5.04	Extracellular, Nuclear and Chloroplast	2
22	LOC_Os01g62514	Os01g0842801	LOC_Os01g62514.1	WRKY56	Chr1	588	196	21158.8	9.49	Extracellular, Nuclear and Chloroplast	2
23	LOC_Os01g74140	Os01g0972800	LOC_Os01g74140.1	WRKY17	Chr1	1233	411	45109.9	4.68	Extracellular, Nuclear and Chloroplast	3
24	LOC_Os02g08440	Os02g0181300	LOC_Os02g08440.1	WRKY71	Chr2	651	217	23414.9	9.81	Extracellular, Nuclear and Chloroplast	4
25	LOC_Os02g16540	Os02g0265200	LOC_Os02g16540.1	WRKY39	Chr2	1086	362	38242.5	4.72	Nuclear	3
26	LOC_Os02g26430	Os02g0462800	LOC_Os02g26430.1	WRKY42	Chr2	762	254	27141.1	9.93	Nuclear	3
27	LOC_Os02g43560	Os02g0652100	LOC_Os02g43560.1	WRKY34	Chr2	570	190	20495.6	8.49	Nuclear	3
28	LOC_Os03g21710	Os03g0335200	LOC_Os03g21710.1	WRKY79	Chr3	1071	357	36383.7	4.94	Nuclear	3
29	LOC_Os03g33012	Os03g0444900	LOC_Os03g33012.1	WRKY81	Chr3	1434	478	50954.8	8.64	Extracellular, Nuclear and Plasma membrane	4
30	LOC_Os03g45450	Os03g0657400	LOC_Os03g45450.1	WRKY60	Chr3	447	149	15511.9	7.62	Extracellular, Nuclear and Plasma membrane	3
31	LOC_Os03g53050	Os03g0741400	LOC_Os03g53050.1	WRKY121	Chr3	1164	388	42051.9	10.51	Extracellular, Nuclear and Plasma membrane	3
32	LOC_Os03g55080	Os03g0758000	LOC_Os03g55080.1	WRKY3	Chr3	945	315	32733.4	5.87	Extracellular, Nuclear and Plasma membrane	3
33	LOC_Os03g55164	Os03g0758950	LOC_Os03g55164.1	WRKY4	Chr3	3009	1003	109042	7.16	Extracellular, Nuclear and Plasma membrane	12
34	LOC_Os03g58420	Os03g0798500	LOC_Os03g58420.1	WRKY6	Chr3	1143	381	39851	9.94	Extracellular, Nuclear and Plasma membrane	3,3
35	LOC_Os03g63810	Os03g0855100	LOC_Os03g63810.1	WRKY80	Chr3	1164	388	41697.7	7.28	Nuclear	3
36	LOC_Os04g04300	none	LOC_Os04g04300.1	retrotransposon protein	Chr4	597	199	21102.9	6.09	Nuclear	2
37	LOC_Os04g21950	Os04g0287400	LOC_Os04g21950.1	WRKY51	Chr4	981	327	34304.8	10.33	Nuclear	3
38	LOC_Os04g39570	Os04g0471700	LOC_Os04g39570.1	WRKY35	Chr4	2997	999	103636	5.98	Nuclear	10
39	LOC_Os04g46060	Os04g0545000	LOC_Os04g46060.1	WRKY36	Chr4	753	251	27197.8	7.81	Nuclear	4
40	LOC_Os04g50920	Os04g0597300	LOC_Os04g50920.1	WRKY37	Chr4	1545	515	53042.3	5.32	Nuclear	4
41	LOC_Os04g51560	Os04g0605100	LOC_Os04g51560.1	WRKY68	Chr4	930	310	32281.8	10.59	Nuclear	3
42	LOC_Os05g03900	Os05g0129800	LOC_Os05g03900.2	WRKY109	Chr5	741	247	27598.2	7.56	Nuclear	2
43	LOC_Os05g04640	Os05g0137500	LOC_Os05g04640.1	WRKY5	Chr5	1509	503	52274.3	7.31	Nuclear	6
44	LOC_Os05g09020	Os05g0183100	LOC_Os05g09020.1	WRKY67	Chr5	585	195	21400.7	6.27	Nuclear	3
45	LOC_Os05g14370	Os05g0233100	LOC_Os05g14370.1	WRKY82	Chr5	927	309	34549.6	7.03	Nuclear	3
46	LOC_Os05g25770	Os05g0322900	LOC_Os05g25770.1	WRKY45	Chr5	981	327	33987.8	5.63	Nuclear	3
47	LOC_Os05g27730	Os05g0343400	LOC_Os05g27730.1	WRKY53	Chr5	1464	488	50980.3	8.06	Nuclear	5
48	LOC_Os05g39720	Os05g0474800	LOC_Os05g39720.1	WRKY70	Chr5	1719	573	59652.3	5.5	Nuclear	4
49	LOC_Os05g40060	Os05g0478400	LOC_Os05g40060.1	WRKY48	Chr5	996	332	34901.2	4.39	Nuclear	2
50	LOC_Os05g40070	Os05g0478700	LOC_Os05g40070.1	WRKY84	Chr5	843	281	31320.6	6.52	Nuclear	3
51	LOC_Os05g40080	Os05g0478800	LOC_Os05g40080.1	WRKY54	Chr5	987	329	34719.6	4.65	Nuclear	2
52	LOC_Os05g45230	Os05g0528500	LOC_Os05g45230.1	WRKY58	Chr5	546	182	18481.3	4.63	Nuclear	2
53	LOC_Os05g46020	Os05g0537100	LOC_Os05g46020.1	WRKY7	Chr5	666	222	23174.4	7.14	Nuclear	3
54	LOC_Os05g49100	Os05g0565900	LOC_Os05g49100.1	WRKY49	Chr5	1260	420	43953.8	6.68	Nuclear	3
55	LOC_Os05g49210	Os05g0567200	LOC_Os05g49210.1	WRKY43	Chr5	1878	626	65329.3	7.27	Nuclear	6
56	LOC_Os05g49620	Os05g0571200	LOC_Os05g49620.1	WRKY19	Chr5	834	278	29872.4	5.62	Nuclear	3
57	LOC_Os05g50610	Os05g0583000	LOC_Os05g50610.1	WRKY8	Chr5	1512	504	54999.6	9.29	Nuclear	7
58	LOC_Os05g50700	None	LOC_Os05g50700.1	WRKY111	Chr5	990	330	35868.2	6.63	Nuclear	3
59	LOC_Os06g05380	Os06g0146250	LOC_Os06g05380.1	WRKY73	Chr6	1584	528	54707	8.37	Nuclear	3
60	LOC_Os06g06360	Os06g0158100	LOC_Os06g06360.1	WRKY113	Chr6	1176	392	41403.5	6.19	Nuclear	3
61	LOC_Os06g30860	Os06g0504900	LOC_Os06g30860.1	WRKY31	Chr6	1041	347	36614.3	4.29	Nuclear	2
62	LOC_Os06g44010	Os06g0649000	LOC_Os06g44010.1	WRKY28	Chr6	1191	397	42643.2	9.84	Nuclear	3
63	LOC_Os07g02060	Os07g0111400	LOC_Os07g02060.1	WRKY29	Chr7	873	291	30418.1	6.51	Nuclear	3
64	LOC_Os07g27670	Os07g0460900	LOC_Os07g27670.1	WRKY115	Chr7	783	261	28436.6	4.54	Nuclear	3
65	LOC_Os07g39480	Os07g0583700	LOC_Os07g39480.1	WRKY87	Chr7	1857	619	66163.6	6.33	Nuclear	6
66	LOC_Os07g40570	Os07g0596900	LOC_Os07g40570.1	WRKY88	Chr7	1299	433	46333.5	6.51	Nuclear	4
67	LOC_Os07g48260	Os07g0680400	LOC_Os07g48260.1	WRKY47	Chr7	1002	334	34837.5	6.59	Nuclear	3
68	LOC_Os08g09800	Os08g0198000	LOC_Os08g09800.1	WRKY105	Chr8	2586	862	97370.3	6.43	Plasma membrane, Cytoplasmic and Mitochondrial	4
69	LOC_Os08g09810	Os08g0198100	LOC_Os08g09810.1	WRKY106	Chr8	2619	873	98693.4	6.33	Plasma membrane, Nuclear and Chloroplast	5
70	LOC_Os08g09840	Os08g0198400	LOC_Os08g09840.1	WRKY117	Chr8	2445	815	91710.4	6.25	Plasma membrane, Nuclear and Chloroplast	3
71	LOC_Os08g09900	Os08g0198900	LOC_Os08g09900.1	WRKY118	Chr8	2565	855	95172.9	6.75	Plasma membrane, Nuclear and Chloroplast	4
72	LOC_Os08g13840	Os08g0235800	LOC_Os08g13840.2	WRKY25	Chr8	924	308	31969.2	10.76	Plasma membrane, Nuclear and Chloroplast	1
73	LOC_Os08g29660	Os08g0386200	LOC_Os08g29660.1	WRKY69	Chr8	960	320	33550.3	6.66	Plasma membrane, Nuclear and Chloroplast	2
74	LOC_Os08g38990	Os08g0499300	LOC_Os08g38990.1	WRKY30	Chr8	2025	675	73261.3	7.76	Plasma membrane, Nuclear and Chloroplast	5
75	LOC_Os09g09630	None	LOC_Os09g09630.1	WRKY112	Chr9	876	292	33175.2	6.23	Plasma membrane, Nuclear and Chloroplast	3
76	LOC_Os09g16510	Os09g0334500	LOC_Os09g16510.1	WRKY74	Chr9	1086	362	37944.1	6.4	Plasma membrane, Nuclear and Chloroplast	3
77	LOC_Os09g25060	Os09g0417600	LOC_Os09g25060.1	WRKY76	Chr9	984	328	34780.2	8.05	Plasma membrane, Nuclear and Chloroplast	2
78	LOC_Os09g25070	Os09g0417800	LOC_Os09g25070.1	WRKY62	Chr9	957	319	33515.4	6.41	Plasma membrane, Nuclear and Chloroplast	4
79	LOC_Os09g30400	Os09g0481700	LOC_Os09g30400.3	WRKY90	Chr9	1902	634	68280.1	6.01	Plasma membrane, Nuclear and Chloroplast	5
80	LOC_Os10g18099	none	LOC_Os10g18099.1	WRKY18	Chr10	831	277	30653.4	7.64	Plasma membrane, Nuclear and Chloroplast	3
81	LOC_Os10g42850	Os10g0579400	LOC_Os10g42850.1	WRKY2	Chr10	900	300	32567.2	7.5	Plasma membrane, Nuclear and Chloroplast	2
82	LOC_Os11g02470	Os11g0116600	LOC_Os11g02470.1	WRKY52	Chr11	1008	336	37202.4	5.65	Plasma membrane, Nuclear and Chloroplast	3
83	LOC_Os11g02480	Os11g0116900	LOC_Os11g02480.2	WRKY46	Chr11	675	225	25187.7	8.44	Plasma membrane, Nuclear and Chloroplast	3
84	LOC_Os11g02520	Os11g0117400	LOC_Os11g02520.1	WRKY104	Chr11	843	281	31661.6	6.22	Plasma membrane, Nuclear and Chloroplast	3
85	LOC_Os11g02530	Os11g0117500	LOC_Os11g02530.1	WRKY40	Chr11	963	321	35915.9	6.41	Plasma membrane, Nuclear and Chloroplast	3
86	LOC_Os11g02540	Os11g0117600	LOC_Os11g02540.1	WRKY50	Chr11	990	330	35577.7	6.5	Plasma membrane, Nuclear and Chloroplast	3
87	LOC_Os11g45850	Os11g0685700	LOC_Os11g45850.1	WRKY61	Chr11	780	260	28953.2	7.92	Plasma membrane, Nuclear and Chloroplast	3
88	LOC_Os11g45920	Os11g0686250	LOC_Os11g45920.1	WRKY63	Chr11	1200	400	44808.2	8.94	Nuclear and Cytoplasmic	5
89	LOC_Os12g01180	Os12g0102350	LOC_Os12g01180.1	WRKY57	Chr12	1371	457	50063.6	7.17	Nuclear and Cytoplasmic	3
90	LOC_Os12g02400	Os12g0116100	LOC_Os12g02400.1	WRKY114	Chr12	1014	338	37541.6	5.77	Nuclear and Cytoplasmic	3
91	LOC_Os12g02420	Os12g0116400	LOC_Os12g02420.1	WRKY97	Chr12	675	225	25261	8.66	Nuclear and Cytoplasmic	3
92	LOC_Os12g02440	Os12g0116600	LOC_Os12g02440.4	WRKY95	Chr12	795	265	29636.1	8.23	Nuclear and Cytoplasmic	3
93	LOC_Os12g02450	Os12g0116700	LOC_Os12g02450.1	WRKY64	Chr12	966	322	35749.5	6.37	Nuclear and Cytoplasmic	3
94	LOC_Os12g02470	Os12g0116800	LOC_Os12g02470.1	WRKY65	Chr12	1026	342	36488.6	6.41	Nuclear and Cytoplasmic	3
95	LOC_Os12g40570	Os12g0597700	LOC_Os12g40570.1	WRKY94	Chr12	1098	366	38551.7	10.24	Nuclear	1
96	LOC_Os12g32250	Os12g0507300	LOC_Os12g32250.1	WRKY96	Chr12	1623	541	57760.2	7.4	Nulear and Plasma membrane	1
97	LOC_Os11g29870	Os11g0490900	LOC_Os11g29870.1	WRKY72	Chr11	729	243	25857.2	9.33	Nuclear	1
98	LOC_Os08g17400	Os08g0276200	LOC_Os08g17400.1	WRKY89	Chr8	1653	551	59781.9	6.7	Nulear and Plasma membrane	4
99	LOC_Os03g20550	Os03g0321700	LOC_Os03g20550.1	WRKY55	Chr3	633	211	23642.2	8.21	Nuclear	3
100	LOC_Os02g53100	Os02g0770500	LOC_Os02g53100.1	WRKY32	Chr2	1815	605	62940.3	4.79	Nuclear	6
101	LOC_Os02g47060	Os02g0698800	LOC_Os02g47060.1	WRKY66	Chr2	1521	507	51766.5	6.15	Nuclear	3

## Sheet: OsNACs
S.No	MSU	RAP IDs	Tigr IDs	Gene Product Name	Chromosome No	Nucleotide length (bp)	Predicted protein length (aa)	Predicted molecular weight (Da)	Predicted pI	Sub-Cellular Location	Exon Number
1	LOC_Os01g01430	Os01g0104200	LOC_Os01g01430.1	No apical meristem protein	Chr1	1023	341	37760	6.45	Nuclear	2
2	LOC_Os01g01470	Os01g0104500	LOC_Os01g01470.1	no apical meristem protein	Chr1	963	321	35726.6	6.71	Nuclear	2
3	LOC_Os01g09550	Os01g0191300	LOC_Os01g09550.1	no apical meristem protein	Chr1	1461	487	54335	7.98	Nuclear	7
4	LOC_Os01g15640	Os01g0261200	LOC_Os01g15640.1	no apical meristem protein	Chr1	1470	490	54693.9	5.01	Nuclear	4
5	LOC_Os01g28050	Os01g0378400	LOC_Os01g28050.1	expressed protein	Chr1	798	266	28832.2	8.14	Nuclear	1
6	LOC_Os01g29840	Os01g0393100	LOC_Os01g29840.1	no apical meristem protein	Chr1	1002	334	37382.7	6.78	Nuclear	2
7	LOC_Os01g47670	Os01g0667000	LOC_Os01g47670.1	expressed protein	Chr1	1095	365	40538.3	6.79	Nuclear	2
8	LOC_Os01g48130	Os01g0672100	LOC_Os01g48130.2	no apical meristem protein	Chr1	1008	336	36302.7	9.08	Nuclear	3
9	LOC_Os01g48446	Os01g0675800	LOC_Os01g48446.1	no apical meristem protein	Chr1	873	291	31267.8	9.37	Nuclear	1
10	LOC_Os01g59640	Os01g0811500	LOC_Os01g59640.1	no apical meristem protein	Chr1	1206	402	45485.9	5.5	Nuclear	3
11	LOC_Os01g60020	Os01g0816100	LOC_Os01g60020.1	NAC domain transcription factor	Chr1	957	319	35347	8.44	Nuclear	3
12	LOC_Os01g64310	Os01g0862800	LOC_Os01g64310.1	no apical meristem protein	Chr1	771	257	28275.5	5.19	Nuclear	3
13	LOC_Os01g66120	Os01g0884300	LOC_Os01g66120.1	No apical meristem protein	Chr1	912	304	32906.7	9.06	Nuclear	3
14	LOC_Os01g66490	Os01g0888300	LOC_Os01g66490.1	no apical meristem protein	Chr1	1359	453	48535	9.08	Nuclear	3
15	LOC_Os01g70110	Os01g0925400	LOC_Os01g70110.1	No apical meristem protein	Chr1	687	229	24504.7	9.087	Nuclear	2
16	LOC_Os01g71790	Os01g0946200	LOC_Os01g71790.1	NAM	Chr1	615	205	22478.5	9.32	Nuclear	1
17	LOC_Os02g06950	Os02g0165400	LOC_Os02g06950.1	no apical meristem protein	Chr2	1512	504	57371.1	7.37	Nuclear	6
18	LOC_Os02g12310	Os02g0214500	LOC_Os02g12310.1	no apical meristem protein	Chr2	759	253	28162.6	5.29	Nuclear	2
19	LOC_Os02g15340	Os02g0252200	LOC_Os02g15340.1	no apical meristem protein	Chr2	1080	360	39268.6	6.87	Nuclear	3
20	LOC_Os02g18460	Os02g0285900	LOC_Os02g18460.1	NAM	Chr2	1512	504	56826.7	3.83	Extracellular, Nuclear	1
21	LOC_Os02g18470	Os02g0286000	LOC_Os02g18470.1	NAM	Chr2	1677	559	60250.5	4.49	Extracellular, Nuclear and Cytoplasmic	1
22	LOC_Os02g34970	Os02g0555300	LOC_Os02g34970.1	no apical meristem protein	Chr2	615	205	22802.5	6.73	Extracellular, Nuclear and Cytoplasmic	3
23	LOC_Os02g36880	Os02g0579000	LOC_Os02g36880.2	No apical meristem protein	Chr2	1125	375	40382.6	7.2	Extracellular, Nuclear and Cytoplasmic	3
24	LOC_Os02g38130	Os02g0594800	LOC_Os02g38130.1	no apical meristem protein	Chr2	1182	394	43588.8	5.43	Extracellular, Nuclear and Cytoplasmic	5
25	LOC_Os02g41450	Os02g0623300	LOC_Os02g41450.1	no apical meristem protein	Chr2	759	253	27232.3	9.39	Extracellular, Nuclear and Cytoplasmic	2
26	LOC_Os02g42970	Os02g0643600	LOC_Os02g42970.1	NAC domain containing protein	Chr2	1113	371	41171.1	6.94	Extracellular, Nuclear and Cytoplasmic	3
27	LOC_Os02g56600	Os02g0810900	LOC_Os02g56600.1	no apical meristem protein	Chr2	996	332	36318.7	7.44	Extracellular, Nuclear and Cytoplasmic	3
28	LOC_Os02g57650	Os02g0822400	LOC_Os02g57650.1	No apical meristem protein	Chr2	1899	633	69559.6	4.32	Extracellular, Nuclear and Cytoplasmic	5
29	LOC_Os03g01870	Os03g0109000	LOC_Os03g01870.1	no apical meristem protein	Chr3	894	298	34032	6.03	Extracellular, Nuclear and Cytoplasmic	3
30	LOC_Os03g02800	Os03g0119966	LOC_Os03g02800.1	no apical meristem protein	Chr3	1953	651	72833.4	6.48	Extracellular, Nuclear and Cytoplasmic	6
31	LOC_Os03g03540	None	LOC_Os03g03540.1	no apical meristem protein	Chr3	1101	367	40400	5.48	Extracellular, Nuclear and Cytoplasmic	3
32	LOC_Os03g04070	Os03g0133000	LOC_Os03g04070.1	no apical meristem protein	Chr3	951	317	34927.3	7.72	Extracellular, Nuclear and Cytoplasmic	3
33	LOC_Os03g12120	Os03g0221300	LOC_Os03g12120.1	no apical meristem protein	Chr3	2661	887	99173.8	5.05	Extracellular, Nuclear and Cytoplasmic	17
34	LOC_Os03g21030	Os03g0327100	LOC_Os03g21030.1	no apical meristem protein	Chr3	1077	359	39199.3	5.61	Extracellular, Nuclear and Cytoplasmic	3
35	LOC_Os03g21060	Os03g0327800	LOC_Os03g21060.1	No apical meristem protein	Chr3	1179	393	42195.6	8.58	Extracellular, Nuclear and Cytoplasmic	3
36	LOC_Os03g39050	Os03g0587850	LOC_Os03g39050.1	no apical meristem protein	Chr3	1329	443	47292.8	3.85	Extracellular, Nuclear and Cytoplasmic	3
37	LOC_Os03g39100	Os03g0588000	LOC_Os03g39100.1	no apical meristem protein	Chr3	1503	501	53942.2	3.91	Extracellular, Nuclear and Cytoplasmic	1
38	LOC_Os03g42630	Os03g0624600	LOC_Os03g42630.1	No apical meristem protein	Chr3	972	324	34848.4	6.78	Extracellular, Nuclear and Cytoplasmic	2
39	LOC_Os03g56580	Os03g0777000	LOC_Os03g56580.1	no apical meristem protein	Chr3	1089	363	40558.6	6.84	Extracellular, Nuclear and Cytoplasmic	3
40	LOC_Os03g59730	Os03g0811850	LOC_Os03g59730.1	No apical meristem protein	Chr3	1491	497	53563.9	8.56	Extracellular, Nuclear and Cytoplasmic	3
41	LOC_Os03g60080	Os03g0815100	LOC_Os03g60080.1	NAC domain-containing protein 67	Chr3	951	317	35177.8	7.15	Extracellular, Nuclear and Cytoplasmic	2
42	LOC_Os03g61249	None	LOC_Os03g61249.1	RD26	Chr3	951	317	33994.6	4.43	Extracellular, Nuclear and Cytoplasmic	1
43	LOC_Os03g61319	None	LOC_Os03g61319.1	RD26	Chr3	951	317	33994.6	4.43	Extracellular, Nuclear and Cytoplasmic	1
44	LOC_Os03g61650	Os03g0832000	LOC_Os03g61650.1	expressed protein	Chr3	1095	365	38297	4.45	Extracellular, Nuclear and Cytoplasmic	1
45	LOC_Os03g62470	None	LOC_Os03g62470.1	no apical meristem protein	Chr3	396	132	14594.4	9.59	Extracellular, Nuclear and Cytoplasmic	1
46	LOC_Os04g35660	Os04g0437000	LOC_Os04g35660.1	no apical meristem protein	Chr4	603	201	22517.2	5.78	Extracellular, Nuclear and Cytoplasmic	3
47	LOC_Os04g38720	Os04g0460600	LOC_Os04g38720.1	no apical meristem protein	Chr4	1032	344	36838.7	7.64	Extracellular, Nuclear and Cytoplasmic	3
48	LOC_Os04g39960	Os04g0475400	LOC_Os04g39960.1	expressed protein	Chr4	849	283	31081.4	4.03	Extracellular, Nuclear and Cytoplasmic	1
49	LOC_Os04g40140	Os04g0477300	LOC_Os04g40140.3	expressed protein	Chr4	627	209	23131.6	4.15	Extracellular, Nuclear and Cytoplasmic	3
50	LOC_Os04g42940	Os04g0508400	LOC_Os04g42940.1	expressed protein	Chr4	1188	396	43979.3	8.15	Extracellular, Nuclear and Cytoplasmic	1
51	LOC_Os04g43560	Os04g0515900	LOC_Os04g43560.1	no apical meristem	Chr4	837	279	30802.3	6.4	Extracellular, Nuclear and Cytoplasmic	3
52	LOC_Os04g52810	Os04g0619000	LOC_Os04g52810.1	no apical meristem protein	Chr4	852	284	30939.6	9.88	Extracellular, Nuclear and Cytoplasmic	2
53	LOC_Os04g59470	Os04g0691300	LOC_Os04g59470.1	no apical meristem protein	Chr4	858	286	31658.5	6.34	Extracellular, Nuclear and Cytoplasmic	1
54	LOC_Os05g10620	Os05g0194500	LOC_Os05g10620.1	no apical meristem protein	Chr5	1074	358	39112.1	9.65	Extracellular, Nuclear and Cytoplasmic	5
55	LOC_Os05g25960	Os05g0325300	LOC_Os05g25960.1	no apical meristem protein	Chr5	1704	568	60360.6	3.78	Nuclear and Cytoplasmic	1
56	LOC_Os05g26026	Os05g0326800	LOC_Os05g26026.1	expressed protein	Chr5	963	321	34617.8	7.1	Nuclear and Cytoplasmic	1
57	LOC_Os05g26049	Os05g0326500	LOC_Os05g26049.1	expressed protein	Chr5	963	321	34617.8	7.1	Nuclear and Cytoplasmic	1
58	LOC_Os05g27749	Os05g0348500	LOC_Os05g27749.1	expressed protein	Chr5	1218	406	43447.4	8.22	Nuclear and Cytoplasmic	1
59	LOC_Os05g34310	Os05g0415400	LOC_Os05g34310.1	no apical meristem protein	Chr5	933	311	33889.2	4.6	Nuclear and Cytoplasmic	3
60	LOC_Os05g34600	Os05g0418800	LOC_Os05g34600.1	no apical meristem protein	Chr5	1254	418	44660.6	6.72	Nuclear and Cytoplasmic	3
61	LOC_Os05g34830	Os05g0421600	LOC_Os05g34830.1	No apical meristem protein	Chr5	969	323	34595.2	8.56	Nuclear and Cytoplasmic	3
62	LOC_Os05g35170	Os05g0426200	LOC_Os05g35170.1	no apical meristem protein	Chr5	1350	450	49739.6	4.59	Nuclear and Cytoplasmic	4
63	LOC_Os05g37080	Os05g0442700	LOC_Os05g37080.1	No apical meristem protein	Chr5	825	275	30459.5	5.25	Nuclear and Cytoplasmic	3
64	LOC_Os05g43960	Os05g0515800	LOC_Os05g43960.1	no apical meristem protein	Chr5	1485	495	54052.8	6.51	Nuclear and Cytoplasmic	3
65	LOC_Os05g48850	Os05g0563000	LOC_Os05g48850.1	no apical meristem protein	Chr5	945	315	34100.4	9.44	Nuclear and Cytoplasmic	3
66	LOC_Os06g01230	Os06g0101800	LOC_Os06g01230.1	no apical meristem protein	Chr6	1179	393	43970.5	7.58	Nuclear and Cytoplasmic	4
67	LOC_Os06g01480	Os06g0104200	LOC_Os06g01480.1	NAC domain containing protein	Chr6	1095	365	41570.2	6.83	Nuclear and Cytoplasmic	3
68	LOC_Os06g04090	Os06g0131700	LOC_Os06g04090.1	no apical meristem protein	Chr6	1188	396	42026.9	7.07	Nuclear and Cytoplasmic	3
69	LOC_Os06g23650	Os06g0344900	LOC_Os06g23650.1	no apical meristem protein	Chr6	1122	374	39174.2	8.81	Nuclear and Cytoplasmic	2
70	LOC_Os06g33940	Os06g0530400	LOC_Os06g33940.1	NAC domain containing protein	Chr6	1131	377	41411.8	7.12	Nuclear and Cytoplasmic	3
71	LOC_Os06g36480	Os06g0560300	LOC_Os06g36480.1	no apical meristem protein	Chr6	1704	568	61990.6	7.62	Nuclear and Cytoplasmic	9
72	LOC_Os06g46270	Os06g0675600	LOC_Os06g46270.1	no apical meristem protein	Chr6	915	305	34083.7	7.82	Nuclear and Cytoplasmic	3
73	LOC_Os06g51070	Os06g0726300	LOC_Os06g51070.1	no apical meristem protein	Chr6	879	293	32961.4	8.21	Nuclear and Cytoplasmic	1
74	LOC_Os07g04560	Os07g0138200	LOC_Os07g04560.1	no apical meristem protein	Chr7	1032	344	37925.3	4.84	Nuclear and Cytoplasmic	3
75	LOC_Os07g09740	Os07g0195600	LOC_Os07g09740.1	no apical meristem protein	Chr7	1995	665	69835.8	3.87	Nuclear	1
76	LOC_Os07g09830	Os07g0196500	LOC_Os07g09830.1	no apical meristem protein	Chr7	2121	707	74581.8	3.83	Nuclear	1
77	LOC_Os07g09860	Os07g0196800	LOC_Os07g09860.1	no apical meristem protein	Chr7	2037	679	71427.4	3.78	Nuclear	1
78	LOC_Os07g12340	Os07g0225300	LOC_Os07g12340.1	NAC domain-containing protein 67	Chr7	831	277	30860.9	6.41	Nuclear	1
79	LOC_Os07g13920	Os07g0242800	LOC_Os07g13920.1	no apical meristem protein	Chr7	1125	375	40338.7	4.13	Nuclear	1
80	LOC_Os07g17180	Os07g0272700	LOC_Os07g17180.1	no apical meristem protein	Chr7	1818	606	64333.4	3.79	Nuclear	1
81	LOC_Os07g27330	Os07g0456900	LOC_Os07g27330.1	no apical meristem protein	Chr7	2331	777	82292.6	3.85	Cytoplasmic, Nuclear and Plasma membrane	1
82	LOC_Os07g27340	Os07g0457100	LOC_Os07g27340.1	No apical meristem protein	Chr7	1914	638	68294.2	3.92	Cytoplasmic, Nuclear and Plasma membrane	1
83	LOC_Os07g31410	None	LOC_Os07g31410.1	expressed protein	Chr7	636	212	22050.9	10.02	Cytoplasmic, Nuclear and Plasma membrane	1
84	LOC_Os07g37920	Os07g0566500	LOC_Os07g37920.1	no apical meristem protein	Chr7	1278	426	45096.3	7.32	Cytoplasmic, Nuclear and Plasma membrane	3
85	LOC_Os07g48450	Os07g0683200	LOC_Os07g48450.1	no apical meristem protein	Chr7	1041	347	37533.5	7.39	Cytoplasmic, Nuclear and Plasma membrane	3
86	LOC_Os07g48550	Os07g0684800	LOC_Os07g48550.1	no apical meristem protein	Chr7	906	302	34121.6	5.64	Cytoplasmic, Nuclear and Plasma membrane	3
87	LOC_Os08g01330	Os08g0103900	LOC_Os08g01330.1	no apical meristem protein	Chr8	975	325	36235.3	6.32	Cytoplasmic, Nuclear and Plasma membrane	3
88	LOC_Os08g02160	None	LOC_Os08g02160.1	no apical meristem protein	Chr8	1005	335	36372	10.66	Cytoplasmic, Nuclear and Plasma membrane	3
89	LOC_Os08g02300	Os08g0115800	LOC_Os08g02300.1	no apical meristem protein	Chr8	1203	401	42429.1	6.93	Cytoplasmic, Nuclear and Plasma membrane	3
90	LOC_Os08g06140	Os08g0157900	LOC_Os08g06140.1	no apical meristem protein	Chr8	2193	731	80654.8	4.39	Cytoplasmic, Nuclear and Plasma membrane	7
91	LOC_Os08g10080	Os08g0200600	LOC_Os08g10080.1	no apical meristem protein	Chr8	882	294	32201.6	8.59	Cytoplasmic, Nuclear and Plasma membrane	3
92	LOC_Os08g23880	Os08g0327800	LOC_Os08g23880.1	No apical meristem protein	Chr8	1344	448	49725.8	4.57	Cytoplasmic, Nuclear and Plasma membrane	1
93	LOC_Os08g33670	Os08g0433500	LOC_Os08g33670.1	no apical meristem protein	Chr8	1005	335	36651.4	5.63	Cytoplasmic, Nuclear and Plasma membrane	3
94	LOC_Os08g33910	Os08g0436700	LOC_Os08g33910.1	no apical meristem protein	Chr8	1158	386	43336.7	8.27	Cytoplasmic, Nuclear and Plasma membrane	3
95	LOC_Os08g40030	Os08g0511200	LOC_Os08g40030.1	CUP-SHAPED COTYLEDON3	Chr8	1023	341	36957.8	7.23	Cytoplasmic, Nuclear and Plasma membrane	2
96	LOC_Os08g42400	Os08g0535800	LOC_Os08g42400.1	no apical meristem protein	Chr8	699	233	24691.2	10.26	Cytoplasmic, Nuclear and Plasma membrane	3
97	LOC_Os08g44820	Os08g0562200	LOC_Os08g44820.1	no apical meristem protein	Chr8	1971	657	71937.6	4.34	Cytoplasmic, Nuclear and Plasma membrane	5
98	LOC_Os09g12380	Os09g0295000	LOC_Os09g12380.1	no apical meristem protein	Chr9	1488	496	52168.8	6.64	Cytoplasmic, Nuclear and Plasma membrane	1
99	LOC_Os09g24560	Os09g0411900	LOC_Os09g24560.1	No apical meristem protein	Chr9	903	301	32301.8	6.13	Cytoplasmic, Nuclear and Plasma membrane	3
100	LOC_Os09g32040	Os09g0493700	LOC_Os09g32040.1	no apical meristem protein	Chr9	2109	703	77265.3	4.61	Cytoplasmic, Nuclear and Plasma membrane	4
101	LOC_Os09g32260	Os09g0497900	LOC_Os09g32260.2	no apical meristem protein	Chr9	1059	353	39127.7	9.66	Cytoplasmic, Nuclear and Plasma membrane	3
102	LOC_Os09g33490	Os09g0509100	LOC_Os09g33490.1	no apical meristem protein	Chr9	744	248	26168.3	9.89	Cytoplasmic, Nuclear and Plasma membrane	3
103	LOC_Os09g38000	Os09g0552800	LOC_Os09g38000.1	no apical meristem protein	Chr9	1101	367	40137.2	4.99	Cytoplasmic, Nuclear and Plasma membrane	3
104	LOC_Os09g38010	Os09g0552900	LOC_Os09g38010.2	no apical meristem protein	Chr9	657	219	25268.4	7.3	Cytoplasmic, Nuclear and Plasma membrane	3
105	LOC_Os10g09820	Os10g0177000	LOC_Os10g09820.1	no apical meristem protein	Chr10	1491	497	55433.8	4.37	Cytoplasmic, Nuclear and Plasma membrane	4
106	LOC_Os10g21560	Os10g0359500	LOC_Os10g21560.1	no apical meristem protein	Chr10	1182	394	43648.8	4.69	Cytoplasmic, Nuclear and Plasma membrane	5
107	LOC_Os10g25620	Os10g0395650	LOC_Os10g25620.1	no apical meristem protein	Chr10	1599	533	57452.2	4.77	Cytoplasmic, Nuclear and Plasma membrane	3
108	LOC_Os10g25640	Os10g0396050	LOC_Os10g25640.1	no apical meristem protein	Chr10	588	196	21919.3	10.71	Cytoplasmic, Nuclear and Plasma membrane	3
109	LOC_Os10g26240	Os10g0401550	LOC_Os10g26240.1	no apical meristem protein	Chr10	519	173	19373.3	10.64	Cytoplasmic, Nuclear and Plasma membrane	2
110	LOC_Os10g27360	Os10g0413700	LOC_Os10g27360.1	no apical meristem protein	Chr10	1266	422	44968.9	5.85	Cytoplasmic, Nuclear and Plasma membrane	3
111	LOC_Os10g27380	Os10g0413900	LOC_Os10g27380.1	expressed protein	Chr10	1128	376	40454.5	4.89	Cytoplasmic, Nuclear and Plasma membrane	3
112	LOC_Os10g27390	Os10g0414000	LOC_Os10g27390.1	no apical meristem protein	Chr10	1632	544	56440.7	7.55	Cytoplasmic, Nuclear and Plasma membrane	3
113	LOC_Os10g33760	Os10g0477600	LOC_Os10g33760.1	No apical meristem protein	Chr10	975	325	35637	5.61	Cytoplasmic, Nuclear and Plasma membrane	3
114	LOC_Os10g38834	Os10g0532000	LOC_Os10g38834.1	No apical meristem protein	Chr10	1026	342	37539.7	4.88	Cytoplasmic, Nuclear and Plasma membrane	3
115	LOC_Os10g42130	Os10g0571600	LOC_Os10g42130.1	No apical meristem protein	Chr10	990	330	35994.7	6.09	Cytoplasmic, Nuclear and Plasma membrane	3
116	LOC_Os11g03300	Os11g0126900	LOC_Os11g03300.1	No apical meristem protein	Chr11	1176	392	43336.3	6.57	Cytoplasmic, Nuclear and Plasma membrane	3
117	LOC_Os11g03310	Os11g0127000	LOC_Os11g03310.1	No apical meristem protein	Chr11	867	289	32169.6	8.21	Cytoplasmic, Nuclear and Plasma membrane	1
118	LOC_Os11g03370	Os11g0127600	LOC_Os11g03370.1	No apical meristem protein	Chr11	1080	360	39688.5	7.25	Cytoplasmic, Nuclear and Plasma membrane	3
119	LOC_Os11g04360	Os11g0139066	LOC_Os11g04360.1	alpha/beta hydrolase fold	Chr11	1284	428	46125.2	6.87	Cytoplasmic, Nuclear and Plasma membrane	2
120	LOC_Os11g04470	Os11g0140500	LOC_Os11g04470.1	expressed protein	Chr11	1077	359	38932.3	4.27	Cytoplasmic, Nuclear and Plasma membrane	3
121	LOC_Os11g04960	Os11g0146900	LOC_Os11g04960.1	no apical meristem protein	Chr11	1356	452	50632.3	4.37	Cytoplasmic, Nuclear and Plasma membrane	3
